# Supplementary material for: Microbiota in Clostridioides difficile-Associated Diarrhea: Comparison in Recurrent and Non-Recurrent Infections
Source: Biomedicines. 2020 Sep 8;8(9):335. doi: 10.3390/biomedicines8090335 (PMC7554755; doi:10.3390/biomedicines8090335)
Supplement: Supplementary file 1 [file biomedicines-08-00335-s001.zip]

Archive with 5 entries (5 files):
- SUPPLEMENTARY Figure 1_kruskal wallis-ALTRI TAXA.pptx
- Supplementary Table 1-individual relative abundances_CONTROLS.xlsx
- Supplementary Table 2-individual relative abundances_CDI.xlsx
- Supplementary Table 3_individual relarive abundances_rCDI1.xlsx
- Supplementary Table 4_individual relarive abundances_rCDI2.xlsx
