# Supplementary material for: Microbiota in Clostridioides difficile-Associated Diarrhea: Comparison in Recurrent and Non-Recurrent Infections
Source: Biomedicines. 2020 Sep 8;8(9):335. doi: 10.3390/biomedicines8090335 (PMC7554755; doi:10.3390/biomedicines8090335)
Supplement: Supplementary file 1 [file biomedicines-08-00335-s001.zip › Supplementary Table 1-individual relative abundances_CONTROLS.xlsx]

## Sheet: C0NTROLS_ phylum
	C1	C2	C3	C4	C5	C6	C7	C8	C9	C10	C11	C12	C12	C14	C15	C16	C17	C18	C19	C20
Firmicutes	65.3596	2.94393	3.44682	20.3281	38.0138	8.82281	26.5842	3.6747	37.8169	37.6387	46.3633	33.9692	19.4169	36.2378	75.8918	32.1107	20.343	92.2156	77.6914	39.8412
Bacteroidetes	17.5712	0.34765	33.0898	2.74009	7.57739	76.4758	60.5446	22.5943	43.9454	43.4804	49.275	48.9929	74.3822	2.00612	13.0061	49.2611	41.938	2.97236	12.682	51.6102
Proteobacteria	12.5509	96.3065	63.4173	65.7412	53.8617	9.07348	10.7276	71.4417	8.389	16.2577	3.96716	16.39	6.01783	61.1879	10.5907	16.6633	30.3933	4.43299	8.11666	7.53209
Actinobacteria	4.23338	0.283545	0	4.52663	0.328432	0.068813	1.08152	1.55774	0.641233	0.579738	0.099474	0.64224	0.157758	0.521824	0.102003	1.72752	5.26594	0.340672	0.529187	0.0534244
Verrucomicrobia	0.257802	0	0	1.96782	0	0.142541	0	0	9.18308	0	0	0	0	0	0	0	0	0	0.530665	0
Fusobacteria	0.027137	0	0	4.68253	0	5.40837	0.0875471	0	0	0	0	0	0	0	0	0	1.84541	0	0	0
Synergistetes	0	0	0	0	0	0	0.879008	0	0	1.31067	0	0	0	0	0	0	0	0	0	0
Lentisphaerae	0	0	0	0	0	0	0.0795883	0	0	0.556626	0.268074	0	0	0	0	0	0	0	0	0.934926

## Sheet: CONTROLS_class
Bacteroidia	16.73	0.268751	32.4683	2.27056	0.489449	75.7238	59.9034	1.21866	43.1982	39.036	48.6225	48.3686	71.8615	1.2431	11.7875	48.4062	38.8965	0.0553592	10.4485	50.6344
Gammaproteobacteria	11.1533	90.4729	62.3101	65.0795	48.8414	8.82444	9.76106	57.5634	8.30862	8.91853	1.87146	16.2152	1.60637	59.1052	1.1778	16.2064	24.5433	3.46208	6.83508	1.044
Clostridia	56.6893	0.133143	1.60887	12.184	0.091705	2.3249	18.0135	0.367189	29.3305	30.104	39.5991	11.251	16.8006	0.554293	52.3889	26.4756	13.3901	0.0127752	13.9081	33.02
Bacilli	1.57395	2.37684	1.69313	2.32676	37.4284	1.38609	0.993085	3.17731	1.20513	0.820493	0.057324	3.03411	1.64206	16.158	6.89543	0.111453	1.27687	91.9388	60.617	0.0927506
Negativicutes	5.65807	0.36491	0.132975	0.647179	0.0405208	4.8677	6.55719	0.100228	2.30308	3.53139	4.77475	18.1777	0.00460607	1.96902	0.136004	2.93121	0.208152	0.0809096	1.27049	5.22742
Erysipelotrichia	0.814111	0.0517777	0.0262145	5.05597	0.00533168	0.162202	0.672079	0.00562024	4.06845	0.995763	0.144996	0.996425	0.916607	17.0486	15.3712	1.10227	2.27103	0.0262145	1.32149	0.706389
Sphingobacteriia	0.515604	0.0443809	0.101377	0.377068	6.81709	0.0311297	0.0353726	20.4727	0.0359285	0.0125193	0.010116	0.150192	1.26321	0.496312	1.09348	0.0262145	2.47297	2.85739	2.08718	0.0262145
Betaproteobacteria	1.13976	5.65363	0.938726	0.201224	2.35341	0.208077	0.906422	5.69049	0.028621	1.60921	1.96925	0.114325	4.19843	1.83218	0.180886	0.114796	2.45433	0.378998	0.580184	6.33153
	C1	C2	C3	C4	C5	C6	C7	C8	C9	C10	C11	C12	C12	C14	C15	C16	C17	C18	C19	C20
Alphaproteobacteria	0.162822	0.118349	0.0829449	0.419669	2.4643	0.0262145	0.0353726	7.97606	0.028621	3.54584	0.10959	0.0504377	0.195758	0.125238	4.19574	0.0262145	3.3615	0.583401	0.624529	0.0262145
Actinobacteria	4.23338	0.283545	0.0342312	4.52663	0.328432	0.068813	1.08152	1.55774	0.641233	0.579738	0.099474	0.64224	0.157758	0.521824	0.102003	1.72752	5.26594	0.340672	0.529187	0.0534244
unclassified Firmicutes	0.624152	0.0172592	0.0105327	0.114208	0.447861	0.0819202	0.34842	0.0243544	0.909783	2.18702	1.78716	0.509981	0.0529698	0.507909	1.10028	1.49013	3.19684	0.183111	0.574271	0.794687
unclassified Bacteroidetes	0.325645	0.00739681	0.517418	0.0670746	0.166349	0.719259	0.605755	0.509568	0.710654	4.42797	0.642366	0.472993	1.254	0.0718957	0.125124	0.820293	0.531254	0.0596176	0.143383	0.96238
Verrucomicrobiae	0.257802	0.0262145	0.0262145	1.96782	0.0262145	0.142541	0.0262145	0.0262145	9.18308	0.0308166	0.0262145	0.0262145	0.0262145	0.0262145	0.0262145	0.0262145	0.0262145	0.0262145	0.530665	0.0262145
Fusobacteriia	0.027137	0.012328	0.0262145	4.68253	0.00746436	5.40837	0.0875471	0.0262145	0.0262145	0.00577812	0.003372	0.00448335	0.0262145	0.0262145	0.0262145	0.0262145	1.84541	0.0262145	0.0262145	0.0262145
unclassified Proteobacteria	0.0678426	0.0493121	0.0855781	0.0407886	0.202604	0.00819202	0.0229922	0.183595	0.0219225	2.17835	0.0262145	0.0089667	0.0161212	0.125238	5.03625	0.110338	0.0262145	0.0085168	0.0262145	0.134303
Synergistia	0.0262145	0.0262145	0.0262145	0.0262145	0.0262145	0.0262145	0.879008	0.0262145	0.0262145	1.31067	0.0262145	0.0262145	0.0262145	0.0262145	0.0262145	0.0262145	0.0262145	0.0262145	0.0262145	0.0262145
Lentisphaeria	0.0262145	0.0262145	0.0262145	0.0262145	0.0262145	0.0262145	0.0795883	0.0262145	0.0262145	0.553737	0.268074	0.0262145	0.0262145	0.0262145	0.0262145	0.0262145	0.0262145	0.0262145	0.0262145	0.934926
Flavobacteriia	0.0262145	0.0262145	0.0262145	0.0244731	0.104501	0.0262145	0.0262145	0.393417	0.000608958	0.0262145	0.0262145	0.00112084	0.00345455	0.194814	0.0262145	0.0262145	0.0262145	0.0262145	0.0262145	0.0262145
Chloroplast	0.0262145	0.0262145	0.0262145	0.0262145	0.0262145	0.0262145	0.0262145	0.268835	0.0262145	0.0262145	0.0262145	0.0262145	0.0262145	0.0262145	0.0262145	0.0262145	0.0262145	0.0262145	0.0262145	0.0262145

## Sheet: CONTROLS_order
Bacteroidales	16.73	0.268751	32.4683	2.27056	0.489449	75.7238	59.9034	1.21866	43.1982	39.036	48.6225	48.3686	71.8615	1.2431	11.7875	48.4062	38.8965	0.0553592	10.4485	50.6344
Clostridiales	56.6757	0.133143	1.60887	12.1777	0.091705	2.3249	17.9949	0.367189	29.3012	29.9287	39.4389	11.2487	16.8006	0.554293	52.3808	26.3163	13.3683	0	13.9045	32.991
Enterobacteriales	10.5156	88.5916	61.4451	63.5395	0.0565159	8.6262	4.37293	0.14519	8.20692	8.80586	1.81076	15.9731	0.0529698	17.0486	0	5.24609	3.10675	0	0.738348	0
Lactobacillales	1.51967	2.19192	1.64837	2.1482	35.8556	1.34841	0.950638	0	1.17955	0.764638	0	3.00945	1.60867	16.0443	6.83694	0.0824751	0.615136	91.6024	0	0
Pseudomonadales	0.556309	0.110952	0.75967	1.40222	34.7839	0.14418	0.418281	55.4577	0.0615047	0	0	0.212959	1.48546	2.45373	1.11252	9.80451	21.1072	3.40246	5.8314	0.0652964
Fusobacteriales	0	0	0	4.68253	0	5.40837	0.0875471	1.7123	0	0	0	0	0	0	0	0	1.84541	0	58.7168	0.0845886
Coriobacteriales	4.23338	0	0	3.70904	0	0	1.02846	0	0.541363	0.566256	0.0843	0.475235	0	55.1069	0	1.63947	4.61973	0.234212	0.28307	0
Selenomonadales	5.65807	0.36491	0.132975	0.647179	0	4.8677	6.55719	0.100228	2.30308	3.53139	4.77475	18.1777	0	1.96902	0.136004	2.93121	0.208152	0.0809096	1.27049	5.22742
Sphingobacteriales	0.515604	0	0.101377	0.377068	6.81709	0	0	20.4727	0	0	0	0.150192	1.26321	0.496312	1.09348	0	2.47297	2.85739	2.08718	0
Erysipelotrichales	0.814111	0.0517777	0	5.05597	0	0.162202	0.672079	0	4.06845	0.995763	0.144996	0.996425	0.916607	0	15.3712	1.10227	2.27103	0	1.32149	0.706389
Burkholderiales	1.09905	5.55501	0.87948	0.186721	2.20092	0.204801	0.901116	4.83996	0	1.57935	1.96082	0.110963	4.18001	0.218006	0.155045	0.111453	2.42948	0.285313	0.498884	5.92714
unclassified Firmicutes	0.624152	0	0	0.114208	0.447861	0.0819202	0.34842	0	0.909783	2.18702	1.78716	0.509981	0.0529698	0.507909	1.10028	1.49013	3.19684	0.183111	0.574271	0.794687
unclassified Bacteroidetes	0.325645	0	0.517418	0.0670746	0.166349	0.719259	0.605755	0.509568	0.710654	4.42797	0.642366	0.472993	1.254	0.0718957	0.125124	0.820293	0.531254	0.0596176	0.143383	0.96238
Verrucomicrobiales	0.257802	0	0	1.96782	0	0.142541	0	0	9.18308	0.549884	0	0	0	0	0	0	0	0	0.530665	0
Xanthomonadales	0	0	0	0	12.2042	0	0	0.212632	0	0	0	0	0	0	0	0	0	0	0.15373	0
Pasteurellales	0	1.6988	0	0	0	0	4.9106	0	0	0	0	0	0	1.04133	0	0	0	0	0	0.950508
Sphingomonadales	0.0814111	0.103555	0.0592464	0.257421	1.40437	0	0	3.35997	0	0	0	0.119758	0	0.0510228	0.0557618	0	2.28657	0.285313	0.211379	0
	C1	C2	C3	C4	C5	C6	C7	C8	C9	C10	C11	C12	C12	C14	C15	C16	C17	C18	C19	C20
unclassified Proteobacteria	0.0678426	0	0.0855781	0	0.202604	0	0	0.183595	0	2.17835	0	0	0	0.125238	5.03625	0.110338	0	0	0	0.134303
unclassified Alphaproteobacteria	0	0	0	0	0.0575822	0	0	0.125519	0	3.52947	0.097788	0	0	0	4.07061	0	0.0838822	0	0	0
unclassified Gammaproteobacteria	0.0814111	0.0567089	0.10401	0.102425	1.77652	0	0.0565961	1.6205	0	0.0645223	0	0	0.0575758	0.500951	0	1.15354	0.254753	0	0.0886905	0
Bacillales	0.0542741	0.179989	0	0.167686	1.4129	0	0	1.45939	0	0	0	0	0	0.0765342	0	0	0.658631	0.0553592	1.67329	0
Actinomycetales	0	0.251492	0	0.815772	0.328432	0	0.0504059	1.55212	0.0986512	0	0	0.165884	0.125515	0.510228	0.091123	0	0.602709	0.102202	0.24316	0
Rhizobiales	0.0678426	0	0	0.105144	0.592883	0	0	2.60966	0	0	0	0	0	0	0	0	0.745619	0.208662	0.252768	0
Caulobacterales	0	0	0	0	0.360422	0	0	1.64579	0	0	0	0	0	0	0	0	0.229899	0.0596176	0.147078	0
Synergistales	0	0	0	0	0	0	0.879008	0	0	1.31067	0	0	0	0	0	0	0	0	0	0
Neisseriales	0	0.093693	0	0	0	0	0	0	0	0	0	0	0	1.55851	0	0	0	0	0	0
unclassified Betaproteobacteria	0	0	0.0592464	0	0.115164	0	0	0.848656	0	0	0	0	0	0	0	0	0	0.0936848	0.0739087	0.394747

## Sheet: CONTROLS_ family
	C1	C2	C3	C4	C5	C6	C7	C8	C9	C10	C11	C12	C12	C14	C15	C16	C17	C18	C19	C20
Bacteroidaceae	6.8521	0.138074	20.1767	1.07138	0.368953	65.4411	24.8457	0.114278	26.9994	12.8351	21.5353	47.6804	68.316	0	4.2583	28.7136	20.9395	0	5.98882	25.7691
Enterobacteriaceae	10.5156	88.5916	61.4451	63.5395	0.0565159	8.6262	4.37293	0.14519	8.20692	8.80586	1.81076	15.9731	0.0529698	55.1069	0	0	3.10675	0	0.738348	0
Ruminococcaceae	41.1533	0	0.423941	5.94697	0	0.204801	12.1814	0.0899238	16.3931	18.5372	19.4177	1.76644	16.7419	0.109003	22.4394	15.2468	5.07953	0	5.70132	17.236
Enterococcaceae	0.0407056	0	1.56542	0.242919	14.1737	0	0.0840098	0	0	0	0	0.0560419	0	9.256	0.0952031	5.24609	0.0869889	88.3575	53.9061	0
Pseudomonadaceae	0.556309	0.103555	0.75967	1.39769	34.6474	0.140903	0.415628	55.0531	0.0608958	0	0.211838	0	1.47164	2.44445	1.10572	9.78445	21.0358	3.38117	5.81662	0.0638124
Lachnospiraceae	11.0176	0.0912274	1.1665	5.25991	0	1.84812	4.84604	0.0571391	7.11019	6.9819	8.88522	9.36796	0	0.417459	28.4589	6.83318	5.55487	0	7.8868	12.7395
Rikenellaceae	3.93487	0	0.899228	0.659869	0.0682456	7.40067	17.6014	0.0533923	9.38465	8.23093	11.9588	0	0	0	7.40816	14.1099	4.96769	0	1.26014	15.3291
Porphyromonadaceae	3.58209	0	3.94054	0.453206	0	1.1518	10.6551	0.0908606	3.92473	12.3796	13.1019	0	0.165818	0.881302	0	1.88021	11.4981	0	2.12562	5.51384
Erysipelotrichaceae	0.814111	0.0517777	0	5.05597	0	0.162202	0.672079	0	4.06845	0.995763	0.144996	0.996425	0.916607	17.0486	15.3712	1.10227	2.27103	0	1.32149	0.706389
Acidaminococcaceae	0.27137	0	0.130342	0.64446	0	0	5.70471	0	1.90786	3.39465	1.85629	14.7525	0	0	0	2.92564	0	0	1.25571	4.37931
unclassified Clostridiales	2.1981	0	0	0.597326	0	0	0.486373	0	5.45139	4.30566	10.9017	0.0605252	0	0	1.48109	4.07472	1.24891	0	0.184772	2.85227
unclassified Bacteroidales	0.434193	0	7.44925	0.0534784	0	1.72032	2.06399	0	1.85671	3.42835	2.02489	0.670261	1.33115	0	0.103363	1.72975	0.388343	0	0.117515	2.34251
Veillonellaceae	5.37313	0.36491	0	0	0	4.83493	0.825949	0.0889871	0.378163	0.050077	2.89992	3.30983	0	1.9551	0.123764	0	0.111843	0.0809096	0	0.801365
Streptococcaceae	0.149254	1.75798	0	0.622706	1.32332	1.17474	0.591606	1.55493	0.738666	0.711672	0	1.20154	1.42903	0.758384	6.06852	0	0.332422	0.732445	1.26162	0.0623284
Prevotellaceae	1.92673	0.0665713	0	0	0	0	4.73727	0	1.03279	2.16198	0	0	2.02897	0.280625	0	1.9716	1.1029	0	0.949727	1.6799
Chitinophagaceae	0.284939	0	0	0.200317	3.53491	0	0	8.0613	0	0	0	0.0515585	0.587273	0.345563	0.363132	1.63415	1.57135	0	1.07463	0
Coriobacteriaceae	4.23338	0	0	3.70904	0	0	1.02846	0	0.541363	0.566256	0.0843	0.475235	0	0	0	1.63947	4.61973	0.234212	0.28307	0
Sutterellaceae	0.7327	5.37995	0	0	0.340161	0.186778	0.873702	0	0	1.17874	1.75681	0.089667	4.05104	0	0	0	0.543681	0	0	0.0771685
unclassified Bacteroidetes	0.325645	0	0.517418	0.0670746	0.166349	0.719259	0.605755	0.509568	0.710654	4.42797	0.642366	0.472993	1.254	0.0718957	0.125124	0.820293	0.531254	0.0596176	0.143383	0.96238
Verrucomicrobiaceae	0.257802	0	0	1.96782	0	0.142541	0	0	9.18308	0	0	0	0	0	0	0	0	0	0.530665	0
Fusobacteriaceae	0.027137	0	0	4.68162	0	5.38871	0.0848941	0	0	0	0	0	0	0	0	0	1.84541	0	0	0
Sphingomonadaceae	0.0678426	0.0986242	0.0552966	0.249264	0	0	0	3.24569	0	0	0	0	0.109394	0	0.0516817	0	2.212	0.259762	0.198075	0

## Sheet: C genere
	C1	C2	C3	C4	C5	C6	C7	C8	C9	C10	C11	C12	C12	C14	C15	C16	C17	C18	C19	C20
Bacteroides	6.8521	0.138074	20.1767	1.07138	0.368953	65.4395	24.8457	0.114278	26.9994	12.8351	21.5353	47.6804	68.316	0	4.2583	28.7136	20.9395	0	5.98882	25.7691
Enterococcus	0	0	1.55621	0.240199	13.9093	0	0.0822412	0	0	0	0	0.0560419	0	9.21425	0.092483	0	0.0838822	88.0254	53.6474	0
Escherichia Shigella	9.60651	0	57.0372	3.5903	0	4.81691	3.41964	0.0758732	6.26678	6.29237	1.5292	13.2113	0	16.601	0	0.303152	2.96073	0	0.692525	0
Pseudomonas	0.46133	0.0986242	0.679359	1.24722	29.625	0.124519	0.377602	45.6719	0.0541972	0	0	0.198388	1.38182	2.20326	0.988752	9.2974	19.6906	3.07031	5.40569	0
Alistipes	3.9213	0	0.897912	0.652617	0.0682456	7.38756	17.5704	0.0515189	9.32741	8.13463	11.8694	0	0	0	7.3796	13.9305	4.96148	0	1.2594	15.2519
unclassified Ruminococcaceae	19.308	0	0.143508	3.82778	0	0.126157	0	0.0618226	8.16978	12.2978	11.9352	0.506619	9.35607	0	8.21603	10.6404	3.30247	0	0	5.77057
Klebsiella	0	69.1109	0	0.732382	0	1.36479	0	0	0.368419	0.811826	0	0.388931	0	20.2607	0	0	0	0	0	0
Citrobacter	0	0	0	51.5395	0	0	0	0	0	0	0	0	0	5.40841	0	0	0	0	0	0
unclassified Enterobacteriaceae	0.881954	16.9387	4.39608	7.67007	0.262319	0.917506	0	0	1.27394	1.54854	0.274818	2.0332	0	11.988	0	0	0.14291	0	0	0
Oscillibacter	13.4871	0	0	1.58441	0	0	3.24278	0	6.3496	2.83417	2.64702	0	0	0	3.17842	2.64366	1.13707	0	1.74425	2.66306
Parabacteroides	2.98507	0	3.50739	0	0	1.01581	3.8901	0	2.30125	7.19183	4.74103	0	0.123212	0	0	0.648656	5.66671	0	0.595704	1.41575
unclassified Clostridiales	2.1981	0	0	0.597326	0	0	0	0	5.45139	4.30566	10.9017	0.0605252	0	0	1.48109	4.07472	1.24891	0	0.184772	2.85227
unclassified Lachnospiraceae	2.63229	0	0.172473	1.57081	0	1.47948	0	0	2.40477	2.7552	2.76167	5.26345	0	0	4.8472	2.46757	1.65279	0	1.53952	3.37761
Clostridium XlVa	0.162822	0.82155	0	0.301835	0	0.135988	0.0583647	0	0.571202	0.196456	0.139938	2.23159	0	0.0672573	17.3446	0.0668717	1.106	0	3.75974	0.104623
Lachnospiracea incertae sedis	0.284939	0	0	0.485837	0	0.18514	1.40341	0	0.591298	3.44376	4.56906	0	0	0	5.67955	2.8688	0.167764	0	0.709524	6.27959
unclassified Bacteroidales	0.434193	7.44925	0	0.0534784	0	1.72032	0	0	1.85671	3.42835	2.02489	0.670261	1.33115	0	0.103363	1.72975	0.388343	0	0.117515	2.34251
Clostridium XVIII	0.0542741	0	0	3.40177	0	0.139264	0.092853	0	0.0633316	0.0741525	0	0.182697	0.647152	16.9999	0	0.0635282	0.854356	0	0	0
Acidaminococcus	0.27137	0	0	0	0	0	4.06608	0	1.6247	0.172381	0	14.7435	0	0	0	0	0	0	0	0
Faecalibacterium	3.54138	0	0	0	0	0	3.4674	0	0.184514	1.20859	3.60972	0	0	0	0	0.894967	0.0838822	0	0.115298	7.26868
Streptococcus	0.149254	1.75305	0	0.621799	0.340161	1.17146	0.591606	1.48468	0.722833	0.710709	0	1.19705	1.42788	0.756065	6.06308	0	0.332422	0.702636	1.20545	0.0615864
unclassified Bacteroidetes	0.325645	0.517418	0	0.0670746	0.166349	0.719259	0	0.509568	0.710654	4.42797	0.642366	0.472993	1.254	0.0718957	0.125124	0.820293	0.531254	0.0596176	0.143383	0.96238
Akkermansia	0.257802	0	0	1.96782	0	0.142541	0	0	9.18187	0	0	0	0	0	0	0	0	0	0.530665	0
Granulicatella	0.401894	2.25356	0	1.06685	0	0.111411	0.153871	0	0.368419	0	0	0.721819	0.140485	5.71455	0.30057	0	0.158444	0	0.059127	0
Veillonella	0	0.10109	0	0	0	4.59572	0.218426	0	0	0	0	3.28069	0	1.95046	0.123764	0	0.111843	0.0766512	0	0.785783
Ruminococcus2	0.569878	0	0	1.38409	0	0	1.20532	0	2.37128	0.316834	0.171972	1.71264	0	0	0	0.972984	1.64968	0	0.0620833	0.659642
Dorea	6.26866	0	0	1.09404	0	0	0.535894	0	0.814785	0	0	0	0	0	0	0	0.801541	0	1.30301	0
Prevotella	1.84532	0.0616401	0	0	0	0	4.47374	0	1.006	0.359206	0	0	0	0.255114	0	0	0	0	0	0
Ruminococcus	3.36499	0	0	0.0933605	0	0	0.103465	0	1.2374	0.469954	0.451848	0	0	0	0	0.630823	0.251647	0	0	1.36232
Collinsella	1.6825	0	0	0.580104	0	0	0.939142	0	0.458545	0.494029	0.05058	0.367635	0	0	0	0.324328	2.73704	0	0.0702133	0
Lactobacillus	1.28901	0	0	0.15409	0.883993	0	0.0910843	0.0562024	0	0	0	0	0	0	0.138725	0	0	0	1.67255	0
