# Supplementary material for: Microbiota in Clostridioides difficile-Associated Diarrhea: Comparison in Recurrent and Non-Recurrent Infections
Source: Biomedicines. 2020 Sep 8;8(9):335. doi: 10.3390/biomedicines8090335 (PMC7554755; doi:10.3390/biomedicines8090335)
Supplement: Supplementary file 1 [file biomedicines-08-00335-s001.zip › Supplementary Table 2-individual relative abundances_CDI.xlsx]

## Sheet: CDI_phylum
	CDI1	CDI2	CDI3	CDI4	CDI5	CDI6	CDI7	CDI8	CDI9	CDI10
Firmicutes	8.88741	99.2493	43.2091	84.265	73.4421	5.77903	45.1449	37.6851	39.7123	43.196
Bacteroidetes	78.8643	0.339032	6.75259	11.1979	5.66004	63.2809	44.8586	56.8048	59.7348	54.5077
Proteobacteria	0.171785	0.329125	47.7773	3.76188	19.9294	25.8944	7.65895	2.11237	0.424064	2.04762
Verrucomicrobia	8.21362	0	0	0	0	4.78149	0	0	0	0
Actinobacteria	3.86026	0	0	0.751792	0.892213	0.190008	1.63934	0.108406	0.124725	0.219388
Fusobacteria	0	0	2.23069	0	0	0	0	3.26767	0	0

## Sheet: CDI_class
	CDI1	CDI2	CDI3	CDI4	CDI5	CDI6	CDI7	CDI8	CDI9	CDI10
Bacteroidia	78.6008	0.315916	6.74725	11.1028	0.216537	59.5815	44.2796	56.111	59.1818	53.2499
Clostridia	8.07299	44.4803	19.7931	10.5807	41.5851	0.856196	22.6147	24.5339	6.14061	29.2693
Bacilli	0.103249	54.6127	21.3188	71.5094	24.6712	4.35976	20.8539	0.551323	3.17632	1.2315
Gammaproteobacteria	0	0	47.6438	3.65804	16.2744	24.4485	7.19056	1.48981	0.332599	1.59129
Negativicutes	0	0	1.38684	0.649408	2.60847	0.0660395	0.427184	11.0698	26.8906	5.56661
Erysipelotrichia	0.491322	0	0	0.637707	4.26658	0.464594	0.281898	1.07787	3.03081	6.85953
Verrucomicrobiae	8.21362	0	0	0	0	4.78149	0	0	0	0
Sphingobacteriia	0	0	0	0	5.35127	3.41204	0.214676	0.213715	0	0.476803
Actinobacteria	3.86026	0	0	0.751792	0.892213	0.190008	1.63934	0.108406	0.124725	0.219388
Fusobacteriia	0	0	2.23069	0	0	0	0	3.26767	0	0
unclassified Firmicutes	0.182466	0.121083	0.667604	0.887816	0.310771	0	0.967126	0.452208	0.473953	0.269116
Betaproteobacteria	0	0.244367	0	0.0804446	1.88668	0.714848	0.357793	0.0805303	0	0.310068
unclassified Bacteroidetes	0.263462	0	0	0.0950709	0.0661641	0.285013	0.364299	0.47389	0.544631	0.781021
Alphaproteobacteria	0	0	0	0	1.71626	0.703263	0	0	0	0.125782

## Sheet: CDI_order
	CDI1	CDI2	CDI3	CDI4	CDI5	CDI6	CDI7	CDI8	CDI9	CDI10
Bacteroidales	78.6008	0.315916	6.74725	11.1028	0.216537	59.5815	44.2796	56.111	59.1818	53.2499
Clostridiales	8.05518	44.4715	19.7629	10.569	41.5671	0.856196	22.4954	24.5277	6.13229	29.2137
Lactobacillales	0.0863373	54.4432	21.2245	69.9707	23.0131	4.01219	20.778	0.523447	3.14306	1.18177
Enterobacteriales	0	0	47.5655	3.61708	2.77689	4.37598	5.93937	0.58849	0.307654	0.561633
Selenomonadales	0	0	1.38684	0.649408	2.60847	0.0660395	0.427184	11.0698	26.8906	5.56661
Pseudomonadales	0	0	0	0	13.2489	19.7041	1.20132	0.84247	0	0.988709
Erysipelotrichales	0.491322	0	0	0.637707	4.26658	0.464594	0.281898	1.07787	3.03081	6.85953
Verrucomicrobiales	8.21362	0	0	0	0	4.78149	0	0	0	0
Sphingobacteriales	0	0	0	0	5.35127	3.41204	0.214676	0.213715	0	0.476803
Coriobacteriales	3.85047	0	0	0.750329	0.669661	0.0695152	1.55044	0.0867249	0.120567	0.204762
Fusobacteriales	0	0	2.23069	0	0	0	0	3.26767	0	0
unclassified Firmicutes	0.182466	0.121083	0.667604	0.887816	0.310771	0	0.967126	0.452208	0.473953	0.269116
Bacillales	0	0.134292	0	1.22715	1.44358	0.330197	0	0	0	0
unclassified Bacteroidetes	0.263462	0	0	0.0950709	0.0661641	0.285013	0.364299	0.47389	0.544631	0.781021
Sphingomonadales	0	0	0	0	0.976422	0.345259	0	0	0	0
unclassified Bacilli	0	0	0.0605295	0.31154	0.214532	0	0.0520427	0	0	0
unclassified Gammaproteobacteria	0	0	0.0747717	0	0.206512	0.315136	0	0	0	0

## Sheet: CDI_family
	CDI1	CDI2	CDI3	CDI4	CDI5	CDI6	CDI7	CDI8	CDI9	CDI10
Bacteroidaceae	48.8999	0.227856	0.06409	9.38862	0.0681691	10.2303	27.0991	32.3143	58.3087	41.0811
Enterococcaceae	0.0729862	53.534	18.3422	66.6096	6.04299	3.60552	19.5572	0.058849	1.15994	1.04429
Porphyromonadaceae	6.11749	0	0	1.50943	0.140348	48.9804	13.8564	9.70699	0	6.19259
Peptostreptococcaceae	0.791277	44.0004	17.2794	7.53401	13.0243	0.0637223	0	0.068141	1.98312	1.43919
Ruminococcaceae	5.44103	0.0847579	0	0.206231	0.954367	0.414774	18.7289	17.1622	1.18073	22.2781
Enterobacteriaceae	0	0	47.5655	3.61708	2.77689	4.37598	5.93937	0.58849	0.307654	0.561633
Rikenellaceae	20.526	0.0616421	6.64578	0	0	0	2.21181	11.7636	0	4.48429
Lachnospiraceae	0.554517	0.113377	1.73933	0.770806	27.023	0.264158	2.27036	6.95348	0.669355	4.86456
Veillonellaceae	0	0	1.37081	0	2.6	0.0648809	0	11.0574	26.8698	0
Pseudomonadaceae	0	0	0	0	13.2007	19.6137	1.14494	0.84247	0	0.985784
Erysipelotrichaceae	0.491322	0	0	0.637707	4.26658	0.464594	0.281898	1.07787	3.03081	6.85953
Lactobacillaceae	0	0.210244	0.425486	0	15.6247	0	0.392489	0.136282	0	0
Verrucomicrobiaceae	8.21362	0	0	0	0	4.78149	0	0	0	0
unclassified Bacteroidales	1.53182	0	0	0.188679	0	0.3441	1.10591	2.15883	0.82734	1.49184
Coriobacteriaceae	3.85047	0	0	0.750329	0.669661	0.0695152	1.55044	0.0867249	0.120567	0.204762
unclassified Clostridiales	1.06809	0.270785	0.687187	0.314465	0.547357	0.0741496	1.31625	0.278759	0.153827	0.541157
unclassified Lactobacillales	0	0.169516	0.660483	2.52157	0.503248	0.165678	0.661376	0	0.112252	0.0555783
Streptococcaceae	0	0.488734	1.79096	0.772269	0.719785	0.192326	0.156128	0.303537	0.153827	0.0643538
unclassified Firmicutes	0.182466	0.121083	0.667604	0.887816	0.310771	0	0.967126	0.452208	0.473953	0.269116
unclassified Bacteroidetes	0.263462	0	0	0.0950709	0.0661641	0.285013	0.364299	0.47389	0.544631	0.781021

## Sheet: CDI_genus
	CDI1	CDI2	CDI3	CDI4	CDI5	CDI6	CDI7	CDI8	CDI9	CDI10
Bacteroides	48.8999	0.227856	0.06409	9.38862	0.0681691	10.2303	27.0991	32.3143	58.3087	41.0811
Enterococcus	0.0720961	53.4305	18.255	66.3098	5.99086	3.58119	19.3751	0.0557517	1.11836	1.03844
Clostridium XI	0.766355	43.8066	16.9002	7.41261	12.6895	0.0637223	0	0.0650437	0.673513	1.39823
Parabacteroides	4.39697	0	0	0.960948	0.140348	48.9492	7.16888	0.85486	0	6.18382
Escherichia Shigella	0	0	43.5367	0.103847	1.91876	2.12833	5.45798	0	0.249449	0.257415
Veillonella	0	0	1.34945	0	2.44005	0	0	9.09992	26.6412	0
Alistipes	20.5234	0.0616421	0	0	0	0	2.1988	11.7419	0	4.46674
Pseudomonas	0	0	0	0	11.8634	17.5677	1.0105	0.746454	0	0.865852
unclassified Ruminococcaceae	3.82287	0	0	0.181366	0	0.236352	10.5191	1.52388	0	11.3672
unclassified Lachnospiraceae	0.160214	0	0.158445	0.207693	14.0508	0	1.19915	2.13715	0.0540473	3.81443
Oscillibacter	0.0712061	0	0	0	0.320796	0.0521364	5.70952	4.35793	0	5.48763
Lactobacillus	0	0.209143	0.418365	0	14.6162	0	0.385983	0.136282	0	0
Akkermansia	8.21362	0	0	0	0	4.78149	0	0	0	0
Faecalibacterium	1.01113	0	0	0	0	0	0.355625	10.6888	0	0
Blautia	0	0	0	0	9.7582	0	0.414173	0.613269	0	0
Odoribacter	0	0	0	0.53971	0	0	5.44063	3.91191	0	0
unclassified Bacteroidales	1.53182	0	0	0.188679	0	0.3441	1.10591	2.15883	0.82734	1.49184
Clostridium XVIII	0.487761	0	0	0.22232	2.24356	0	0.12577	0.108406	2.67326	1.72585
unclassified Enterobacteriaceae	0	0	3.69586	0.495832	0.328815	0.674298	0.477058	0.058849	0	0.0731294
unclassified Clostridiales	1.06809	0.270785	0.687187	0.314465	0.547357	0.0741496	1.31625	0.278759	0.153827	0.541157
unclassified Lactobacillales	0	0.169516	0.660483	2.52157	0.503248	0.141348	0.661376	0	0.112252	0.0555783
Streptococcus	0	0.487633	1.7874	0.770806	0.715775	0.186533	0.156128	0.303537	0.153827	0.0643538
Clostridium XlVa	0.333778	0	0	0.0819073	1.87866	0	0.175644	1.57034	0	0.558708
unclassified Firmicutes	0.182466	0.121083	0.667604	0.887816	0.310771	0	0.967126	0.452208	0.473953	0.269116
Enterobacter	0	0	0	2.37385	0.150373	1.52238	0	0	0	0
unclassified Bacteroidetes	0.263462	0	0	0.0950709	0.0661641	0.285013	0.364299	0.47389	0.544631	0.781021
