# Supplementary material for: Microbiota in Clostridioides difficile-Associated Diarrhea: Comparison in Recurrent and Non-Recurrent Infections
Source: Biomedicines. 2020 Sep 8;8(9):335. doi: 10.3390/biomedicines8090335 (PMC7554755; doi:10.3390/biomedicines8090335)
Supplement: Supplementary file 1 [file biomedicines-08-00335-s001.zip › Supplementary Table 3_individual relarive abundances_rCDI1.xlsx]

## Sheet: rCDI1 phylum
	rCDI1-1	rCDI1-2	rCDI1-3	rCDI1-4	rCDI1-5	rCDI1-6	rCDI1-7	rCDI1-8	rCDI1-9	rCDI1-10
Firmicutes	54.9567	58.9906	43.1815	70.5153	91.6708	63.1001	21.3307	18.7976	27.9197	58.4998
Bacteroidetes	0.115037	13.255	56.675	22.0233	0.274761	20.5766	77.0606	37.5667	44.5406	37.0132
Proteobacteria	44.5583	27.6097	0.0573704	7.41884	3.19508	3.38819	0.665075	43.6265	27.5312	2.09157
Fusobacteria	0	0	0	0	0	9.80242	0	0	0	0.748653
Actinobacteria	0.33423	0.138026	0	0	3.64517	3.10249	0.937926	0	0	1.61286
Verrucomicrobia	0	0	0	0	1.18016	0	0	0	0	0

## Sheet: rCDI1 class
	rCDI1-1	rCDI1-2	rCDI1-3	rCDI1-4	rCDI1-5	rCDI1-6	rCDI1-7	rCDI1-8	rCDI1-9	rCDI1-10
Bacteroidia	0.101046	13.2038	55.2293	21.926	0.248593	20.2406	76.549	37.2104	44.0418	36.5645
Clostridia	11.4431	1.61402	35.666	31.6751	49.7161	17.9007	19.3525	15.4647	15.839	51.5201
Bacilli	34.6076	53.8881	6.09618	1.09177	36.3208	19.0334	1.09425	0.411159	7.26954	0.849638
Gammaproteobacteria	44.238	27.5474	0.0047968	7.31734	3.05901	0.502998	0.528649	40.656	27.5132	1.37204
Negativicutes	7.32196	0.0047968	0.0665496	34.9586	0.0047968	12.7882	0.0047968	1.20201	3.26542	4.17439
Erysipelotrichia	0.0652914	2.56462	0.0550756	2.61833	4.1659	13.1906	0.798658	1.64667	0.940172	1.82454
Fusobacteriia	0.0047968	0.0047968	0.0047968	0.0047968	0.0047968	9.80242	0.0047968	0.0047968	0.0047968	0.748653
Actinobacteria	0.33423	0.0047968	0.0047968	0.0047968	3.64517	3.10249	0.937926	0.0047968	0.0047968	1.61286
unclassified Firmicutes	1.5188	0.888266	1.29772	0.171447	1.42876	0.187115	0.0596862	0.073095	0.605595	0.131087
Betaproteobacteria	0.303139	0.138026	0.0047968	0.0617208	0.115138	1.46071	0.0511596	2.85578	0.0047968	0.536
unclassified Bacteroidetes	0.00599599	0.0512033	1.44573	0.0960101	0.0047968	0.277655	0.395066	0.356338	0.498867	0.366073
Alphaproteobacteria	0.0047968	0.0047968	0.0047968	0.0047968	0.0047968	1.40437	0.0795816	0.0047968	0.0047968	0.167986
Verrucomicrobiae	0.00599599	0.00599599	0.00599599	0.00599599	1.18016	0.0047968	0.0047968	0.0047968	0.0047968	0.0047968

## Sheet: rCDI1 order
	rCDI1-1	rCDI1-2	rCDI1-3	rCDI1-4	rCDI1-5	rCDI1-6	rCDI1-7	rCDI1-8	rCDI1-9	rCDI1-10
Bacteroidales	0.101046	13.2038	55.2293	21.926	0.248593	20.2406	76.549	37.2104	44.0418	36.5645
Clostridiales	11.4338	1.60956	35.6477	31.6669	49.7108	17.8987	19.3412	15.4647	15.8366	51.5182
Lactobacillales	34.3075	52.7527	6.08929	1.05062	36.0513	18.4359	1.02603	0.401007	7.1928	0.575812
Enterobacteriales	44.1759	27.4895	0	7.31734	3.00144	0.0985876	0	40.6103	27.482	0.808856
Selenomonadales	7.32196	0	0.0665496	34.9586	0	12.7882	0	1.20201	3.26542	4.17439
Erysipelotrichales	0.0652914	2.56462	0.0550756	2.61833	4.1659	13.1906	0.798658	1.64667	0.940172	1.82454
Fusobacteriales	0	0	0	0	0	9.80242	0	0	0	0.748653
Coriobacteriales	0.216083	0	0	0	3.63208	2.94556	0.895293	0	0	1.56236
unclassified Firmicutes	1.5188	0.888266	1.29772	0.171447	1.42876	0.187115	0.0596862	0.073095	0.605595	0.131087
Burkholderiales	0.292257	0	0	0.0589776	0.104671	1.46071	0	2.56543	0	0.474826

## Sheet: rCDI1 family
	rCDI1-1	rCDI1-2	rCDI1-3	rCDI1-4	rCDI1-5	rCDI1-6	rCDI1-7	rCDI1-8	rCDI1-9	rCDI1-10
Bacteroidaceae	0.0699551	0.106859	39.1645	21.6503	0.149156	19.6853	47.9451	36.5485	43.1616	26.2106
Enterobacteriaceae	44.1759	27.4895	0	7.31734	3.00144	0.0985876	0	40.6103	27.482	0.808856
Enterococcaceae	31.2808	51.2077	6.01127	0.947757	11.9665	17.5768	0.650864	0.307608	2.28327	0
Lachnospiraceae	1.49859	0.483092	1.93797	0.938156	27.7169	5.6718	1.70532	13.2678	7.43863	43.6432
Ruminococcaceae	0	0.0512033	30.1527	0.973817	0.452702	4.42437	17.0788	1.04668	7.778	7.25154
Veillonellaceae	7.29243	0	0.0631074	34.9545	0	12.7721	0	0	3.16828	4.17051
Rikenellaceae	0	13.0034	8.24183	0.0507482	0	0	26.9469	0	0	8.18663
Peptostreptococcaceae	7.49607	0.997351	0.15031	28.4697	18.9088	0.120719	0	0.117764	0	0.066029
Erysipelotrichaceae	0.0652914	2.56462	0.0550756	2.61833	4.1659	13.1906	0.798658	1.64667	0.940172	1.82454
Lactobacillaceae	0.382421	0	0	0	22.7947	0.0744437	0	0	4.07608	0
Fusobacteriaceae	0	0	0	0	0	9.68371	0	0	0	0.739914
Coriobacteriaceae	0.216083	0	0	0	3.63208	2.94556	0.895293	0	0	1.56236
Porphyromonadaceae	0	0	7.1713	0	0	0	0	0	0	0.980725
unclassified Clostridiales	0.576741	0.057882	3.40206	0.315462	1.14615	0.106636	0.267167	0.0994904	0.303397	0.138855
unclassified Firmicutes	1.5188	0.888266	1.29772	0.171447	1.42876	0.187115	0.0596862	0.073095	0.605595	0.131087
Clostridiaceae 1	1.83438	0	0	0	1.48109	0	0.244429	0.922824	0.292605	0.297131

## Sheet: rCDI1 genus
	rCDI1-1	rCDI1-2	rCDI1-3	rCDI1-4	rCDI1-5	rCDI1-6	rCDI1-7	rCDI1-8	rCDI1-9	rCDI1-10
Bacteroides	0.0699551	0.106859	39.1645	21.6503	0.149156	19.6853	47.9451	36.5475	43.1616	26.2106
Enterococcus	31.158	50.9717	5.98488	0.940899	11.9011	17.444	0.648022	0.305578	2.26169	0
Klebsiella	22.9375	24.1924	0	0	1.76894	0	0	15.6372	0	0
Veillonella	5.19999	0	0	34.8928	0	12.3516	0	0	2.80373	3.81415
Alistipes	0	12.9789	8.24068	0.0507482	0	0	26.9242	0	0	8.17789
unclassified Lachnospiraceae	0.777279	0.42521	0.927105	0.0932669	4.90383	3.7242	0.468963	4.48214	2.36122	37.7317
Clostridium XI	7.14164	0.9506	0.148016	28.3189	18.375	0.114684	0	0.111673	0	0
unclassified Enterobacteriaceae	14.1232	3.05884	0	7.03068	0.497187	0	0	19.3214	6.01039	0.0582609
Faecalibacterium	0	0	14.7625	0.0507482	0	0.0623717	4.32299	0	0	2.48677
unclassified Ruminococcaceae	0	0	5.98488	0.0534913	0.104671	0.237415	8.23386	0.316745	3.97055	1.4672
Clostridium XVIII	0	2.21065	0	1.50599	0.74578	13.1544	0	1.01115	0.25423	0.728261
Clostridium XlVa	0.130583	0	0.706803	0.651497	1.29792	0.0583478	0.866871	8.21912	4.57614	0.294218
Erysipelotrichaceae incertae sedis	0.0544095	0.320577	0	1.08354	3.3861	0	0.221692	0.628414	0	1.03607
unclassified Clostridiales	0.576741	0.057882	3.40206	0.315462	1.14615	0.106636	0.267167	0.0994904	0.303397	0.138855
unclassified Firmicutes	1.5188	0.888266	1.29772	0.171447	1.42876	0.187115	0.0596862	0.073095	0.605595	0.131087
Escherichia Shigella	3.67964	0.113538	0	0	0.115138	0.0663957	0	0.224361	0.0815455	0.461232
Clostridium sensu stricto	1.5359	0	0	0	1.32409	0	0.0511596	0.803029	0.23984	0.263145
unclassified Lactobacillales	0.970044	1.50493	0	0	0.149156	0.762545	0	0	0.383744	0
Lachnospiracea incertae sedis	0.0590732	0	0.0585178	0	0	1.81683	0	0	0.0815455	1.56333
