# Supplementary material for: Microbiota in Clostridioides difficile-Associated Diarrhea: Comparison in Recurrent and Non-Recurrent Infections
Source: Biomedicines. 2020 Sep 8;8(9):335. doi: 10.3390/biomedicines8090335 (PMC7554755; doi:10.3390/biomedicines8090335)
Supplement: Supplementary file 1 [file biomedicines-08-00335-s001.zip › Supplementary Table 4_individual relarive abundances_rCDI2.xlsx]

## Sheet: rCDI2 phylum
	rCDI2-1	rCDI2-2	rCDI2-3	rCDI2-4	rCDI2-5	rCDI2-6	rCDI2-7	rCDI2-8	rCDI2-9	rCDI2-10
Firmicutes	40.7989	69.6004	99.6124	78.1355	66.0217	31.5038	50.3332	19.4481	48.3029	39.4086
Bacteroidetes	0.0993197	26.1417	0.239034	0.0899069	0.210041	64.2794	47.9492	38.5219	35.1602	34.4446
Proteobacteria	58.7765	0.724547	0.0845965	20.5095	33.7586	2.11242	0.918464	40.3027	16.2209	24.4492
Actinobacteria	0.230918	1.33147	0	1.22445	0	2.0382	0.727117	1.69958	0.27493	1.05883
Verrucomicrobia	0	2.19089	0	0	0	0	0	0	0	0
Fusobacteria	0.0943537	0	0	0	0	0	0	0	0	0.61393

## Sheet: rCDI2 class
	rCDI2-1	rCDI2-2	rCDI2-3	rCDI2-4	rCDI2-5	rCDI2-6	rCDI2-7	rCDI2-8	rCDI2-9	rCDI2-10
Clostridia	23.1572	36.6618	91.92	63.6412	42.2834	10.5581	40.0747	15.526	34.7851	35.7205
Bacteroidia	0.086077	26.0853	0.231165	0.0792037	0.194348	62.9233	47.024	38.1039	34.6643	33.6288
Gammaproteobacteria	58.7302	0.674362	0.0580372	20.4046	33.7236	1.70217	0.718113	40.2551	15.3293	23.6719
Bacilli	3.4017	23.267	5.39746	10.2387	10.397	19.6247	0.303903	1.31529	1.09972	0.44151
Erysipelotrichia	13.3866	8.91098	1.95949	3.43573	0	0.612863	5.58957	0.695284	3.89527	0.228952
Negativicutes	0.203605	0	0	0	12.8439	0.479458	3.82918	1.81249	7.87533	2.92832
Actinobacteria	0.230918	1.33147	0	1.22445	0	2.0382	0.727117	1.69958	0.27493	1.05883
unclassified Firmicutes	0.649716	0.724547	0.302974	0.804881	0.486474	0.228695	0.535771	0.0990432	0.647499	0.0893195
unclassified Bacteroidetes	0	0.0564582	0	0	0	0.769339	0.697852	0.417962	0.495902	0.548354

## Sheet: rCDI2 order
	rCDI2-1	rCDI2-2	rCDI2-3	rCDI2-4	rCDI2-5	rCDI2-6	rCDI2-7	rCDI2-8	rCDI2-9	rCDI2-10
Clostridiales	23.1547	36.5912	91.8374	63.6284	42.2786	10.5541	40.0657	15.526	34.7696	35.7159
Bacteroidales	0.086077	26.0853	0.231165	0.0792037	0.194348	62.9233	47.024	38.1039	34.6643	33.6288
Enterobacteriales	58.6507	0.658679	0.0570535	20.3553	33.7152	0.407238	0.292648	40.2314	14.967	23.2197
Lactobacillales	3.36942	23.173	5.36303	10.1723	10.3837	19.4622	0.245374	1.28954	1.0843	0.241954
Erysipelotrichales	13.3866	8.91098	1.95949	3.43573	0	0.612863	5.58957	0.695284	3.89527	0.228952
Selenomonadales	0.203605	0	0	0	12.8439	0.479458	3.82918	1.81249	7.87533	2.92832
Coriobacteriales	0.140703	0.915877	0	1.21802	0	2.01513	0.69335	1.6976	0.272361	1.01474
unclassified Firmicutes	0.649716	0.724547	0.302974	0.804881	0.486474	0.228695	0.535771	0.0990432	0.647499	0.0893195
unclassified Bacteroidetes	0	0.0564582	0	0	0	0.769339	0.697852	0.417962	0.495902	0.548354

## Sheet: rCDI2 family
	rCDI2-1	rCDI2-2	rCDI2-3	rCDI2-4	rCDI2-5	rCDI2-6	rCDI2-7	rCDI2-8	rCDI2-9	rCDI2-10
Bacteroidaceae	0.0579365	11.8609	0.143617	0.0556566	0.126749	55.7645	45.6328	37.2145	17.5827	32.2771
Enterobacteriaceae	58.6507	0.658679	0.0570535	20.3553	33.7152	0.407238	0.292648	40.2314	14.967	23.2197
Lachnospiraceae	22.0771	4.37551	35.8188	21.0832	36.832	7.2701	14.8913	2.56522	12.2871	32.6983
Ruminococcaceae	0.676201	21.5106	23.3821	11.8099	1.24093	2.03418	19.8933	11.6237	6.76533	0.196164
Peptostreptococcaceae	0.285544	4.41629	20.9229	23.5984	2.88867	0	1.80991	0.122814	0	2.22338
Enterococcaceae	1.00313	19.8262	2.3628	1.10457	10.1556	17.1582	0.0787898	1.11523	0.31861	0
Erysipelotrichaceae	13.3866	8.91098	1.95949	3.43573	0	0.612863	5.58957	0.695284	3.89527	0.228952
unclassified Clostridiales	0.10263	5.696	11.7137	2.17275	1.18902	0.0892714	1.20211	0.116871	6.81672	0.14472
Veillonellaceae	0.197812	0	0	0	12.8403	0.477451	3.80217	0	6.28485	2.41106
Rikenellaceae	0	13.7366	0	0	0	0	0	0	6.96575	0
Lactobacillaceae	0	0	0.817439	8.76378	0	0	0	0	0	0
Clostridiaceae 1	0	0	0	4.962	0.126749	0.192585	2.25789	0.853753	0	0.158853
Coriobacteriaceae	0.140703	0.915877	0	1.21802	0	2.01513	0.69335	1.6976	0.272361	1.01474

## Sheet: rCDI2 genus
	rCDI2-1	rCDI2-2	rCDI2-3	rCDI2-4	rCDI2-5	rCDI2-6	rCDI2-7	rCDI2-8	rCDI2-9	rCDI2-10
Bacteroides	0.0579365	11.8609	0.143617	0.0556566	0.126749	55.7645	45.6328	37.2145	17.5827	32.2771
Escherichia Shigella	49.299	0.196035	0	7.0106	1.33992	0.24675	0	0.180259	13.3996	18.5734
unclassified Enterobacteriaceae	5.15138	0.462643	0.0501677	2.06786	31.3347	0	0	39.8273	1.53652	3.13975
Clostridium XlVa	18.3394	1.69688	20.9976	9.99037	0.129163	3.947	0.21836	2.18886	1.30014	1.93394
Clostridium XI	0.268163	4.34728	20.7911	23.1724	2.85728	0	1.70186	0.120833	0	1.94411
Enterococcus	0.992369	19.7384	2.35198	1.09173	10.1218	17.0177	0.0765387	1.10928	0.316041	0
unclassified Lachnospiraceae	2.4863	2.54219	9.87517	9.61147	2.55308	2.98307	9.3107	0.34467	2.13777	10.4323
Faecalibacterium	0	0.0595948	21.7984	0	0	0	9.96353	11.0968	0	0
unclassified Ruminococcaceae	0.134082	20.2387	0.63349	5.65985	1.15885	0	4.73189	0	4.73291	0.104018
Roseburia	0	0	0	0	32.0011	0	4.31543	0	0	0.347102
unclassified Clostridiales	0.10263	5.696	11.7137	2.17275	1.18902	0.0892714	1.20211	0.116871	6.81672	0.14472
Erysipelotrichaceae incertae sedis	13.2219	2.68333	0.970893	2.43819	0	0.467421	0.610058	0	0.41368	0.0780133
Clostridium XVIII	0	5.87636	0.982697	0.965429	0	0.108329	4.7544	0.679437	3.20152	0.109106
Klebsiella	2.28104	0	0	10.9494	0	0.130396	0	0.0950815	0	0
Flavonifractor	0.520601	0.359137	0.682674	6.12223	0	0.257784	3.89222	0.499178	0.244097	0.0802745
Lachnospiracea incertae sedis	1.13804	0	4.55543	0.119876	2.14387	0.113345	0.303903	0	0.475346	3.08605
Veillonella	0.188707	0	0	0	5.11945	0.463409	3.4555	0	0	1.5337
Lactobacillus	0	0	0.806618	8.69314	0	0	0	0	0	0
Streptococcus	1.8788	3.10206	1.89555	0	0.114678	1.26184	0.09905	0.0990432	0.73229	0.180335
Prevotella	0	0	0	0	0	5.56191	0	0	1.02521	0.172421
unclassified Firmicutes	0.649716	0.724547	0.302974	0.804881	0.486474	0.228695	0.535771	0.0990432	0.647499	0.0893195
unclassified Lactobacillales	0.0902154	0.117621	0.0777108	0.282564	0.100192	0.957912	0	0.0653685	0	0
